# Supplementary material for: Full-field Brillouin microscopy based on an imaging Fourier-transform spectrometer
Source: Nat Photonics. 2025 Feb 20;19(5):494–501. doi: 10.1038/s41566-025-01619-y (PMC12058527; doi:10.1038/s41566-025-01619-y)
Supplement: Supplementary file 3 — Datapoints for the plots in Fig. 2b,c,d. [file 41566_2025_1619_MOESM3_ESM.xlsx]

## Sheet: 2b
tao (ns)	Amplitude		Frequency (GHz)	Amplitude
0	47.4567		0	2.04589
0.0266825	33.1707		0.0365993	2.02442
0.0533651	9.27051		0.0731987	1.96052
0.0800476	-6.46356		0.109798	1.85562
0.10673	-26.5776		0.146397	1.71208
0.133413	-32.9589		0.182997	1.53315
0.160095	-18.0277		0.219596	1.32281
0.186778	-14.9128		0.256195	1.08578
0.21346	5.37562		0.292795	0.827292
0.240143	12.9161		0.329394	0.553047
0.266825	21.2404		0.365993	0.269025
0.293508	24.2817		0.402593	0.0186447
0.32019	18.6732		0.439192	0.303836
0.346873	-11.8192		0.475791	0.580572
0.373555	-4.52685		0.512391	0.843174
0.400238	-1.76828		0.54899	1.08639
0.42692	-11.6546		0.585589	1.30551
0.453603	2.26906		0.622189	1.49648
0.480285	-14.1545		0.658788	1.65601
0.506968	-1.95864		0.695387	1.78161
0.533651	7.4817		0.731987	1.87163
0.560333	10.0213		0.768586	1.92533
0.587016	-7.92227		0.805185	1.94285
0.613698	-3.37303		0.841785	1.92519
0.640381	-5.13669		0.878384	1.87418
0.667063	-12.8424		0.914983	1.79241
0.693746	-7.56768		0.951582	1.68315
0.720428	5.06447		0.988182	1.55027
0.747111	-5.41874		1.02478	1.3981
0.773793	4.2862		1.06138	1.23137
0.800476	-14.3257		1.09798	1.05501
			1.13458	0.874099
			1.17118	0.693694
			1.20778	0.518729
			1.24438	0.353899
			1.28098	0.203555
			1.31758	0.0716184
			1.35418	0.0384984
			1.39077	0.123946
			1.42737	0.182482
			1.46397	0.21249
			1.50057	0.21299
			1.53717	0.18362
			1.57377	0.124606
			1.61037	0.0367217
			1.64697	0.0787744
			1.68357	0.220207
			1.72017	0.385562
			1.75677	0.572572
			1.79337	0.778802
			1.82997	1.00174
			1.86657	1.23888
			1.90316	1.48781
			1.93976	1.74627
			1.97636	2.01223
			2.01296	2.28395
			2.04956	2.55999
			2.08616	2.83928
			2.12276	3.12111
			2.15936	3.40511
			2.19596	3.69129
			2.23256	3.97996
			2.26916	4.27174
			2.30576	4.56746
			2.34236	4.86815
			2.37896	5.17497
			2.41556	5.48911
			2.45215	5.81178
			2.48875	6.14407
			2.52535	6.48697
			2.56195	6.84123
			2.59855	7.20736
			2.63515	7.58557
			2.67175	7.97573
			2.70835	8.37732
			2.74495	8.78948
			2.78155	9.21094
			2.81815	9.64006
			2.85475	10.0749
			2.89135	10.513
			2.92795	10.9519
			2.96455	11.3888
			3.00114	11.8205
			3.03774	12.2439
			3.07434	12.6559
			3.11094	13.0531
			3.14754	13.4324
			3.18414	13.7907
			3.22074	14.1251
			3.25734	14.433
			3.29394	14.7119
			3.33054	14.9598
			3.36714	15.1749
			3.40374	15.3557
			3.44034	15.5013
			3.47694	15.6109
			3.51354	15.6842
			3.55013	15.7213
			3.58673	15.7225
			3.62333	15.6886
			3.65993	15.6205
			3.69653	15.5193
			3.73313	15.3865
			3.76973	15.2237
			3.80633	15.0326
			3.84293	14.815
			3.87953	14.5728
			3.91613	14.308
			3.95273	14.0224
			3.98933	13.7179
			4.02593	13.3966
			4.06253	13.0601
			4.09912	12.7103
			4.13572	12.3489
			4.17232	11.9776
			4.20892	11.598
			4.24552	11.2116
			4.28212	10.8199
			4.31872	10.4244
			4.35532	10.0266
			4.39192	9.62771
			4.42852	9.22924
			4.46512	8.8325
			4.50172	8.43885
			4.53832	8.0496
			4.57492	7.66606
			4.61152	7.28949
			4.64811	6.92114
			4.68471	6.56218
			4.72131	6.21373
			4.75791	5.87682
			4.79451	5.5524
			4.83111	5.24129
			4.86771	4.94417
			4.90431	4.6616
			4.94091	4.39397
			4.97751	4.14147
			5.01411	3.90417
			5.05071	3.68192
			5.08731	3.47441
			5.12391	3.28116
			5.16051	3.10152
			5.1971	2.93471
			5.2337	2.77983
			5.2703	2.63587
			5.3069	2.50175
			5.3435	2.37638
			5.3801	2.25861
			5.4167	2.14737
			5.4533	2.0416
			5.4899	1.94035
			5.5265	1.8428
			5.5631	1.74826
			5.5997	1.65619
			5.6363	1.56625
			5.6729	1.4783
			5.70949	1.39237
			5.74609	1.30872
			5.78269	1.22776
			5.81929	1.15011
			5.85589	1.07652
			5.89249	1.00788
			5.92909	0.945158
			5.96569	0.889409
			6.00229	0.841697
			6.03889	0.803076
			6.07549	0.774544
			6.11209	0.757002
			6.14869	0.751221
			6.18529	0.757803
			6.22189	0.77715
			6.25848	0.809441
			6.29508	0.85461
			6.33168	0.912333
			6.36828	0.982021
			6.40488	1.06282
			6.44148	1.15363
			6.47808	1.2531
			6.51468	1.35966
			6.55128	1.47157
			6.58788	1.58692
			6.62448	1.70369
			6.66108	1.81977
			6.69768	1.93306
			6.73428	2.04143
			6.77088	2.14285
			6.80747	2.23537
			6.84407	2.31719
			6.88067	2.3867
			6.91727	2.44249
			6.95387	2.48342
			6.99047	2.50859
			7.02707	2.51738
			7.06367	2.50945
			7.10027	2.48474
			7.13687	2.44349
			7.17347	2.38616
			7.21007	2.31349
			7.24667	2.22642
			7.28327	2.12607
			7.31987	2.01373
			7.35646	1.8908
			7.39306	1.75878
			7.42966	1.61921
			7.46626	1.47363
			7.50286	1.32359
			7.53946	1.17057
			7.57606	1.01598
			7.61266	0.861136
			7.64926	0.707246
			7.68586	0.555383
			7.72246	0.406494
			7.75906	0.26139
			7.79566	0.120754
			7.83226	0.0148527
			7.86886	0.144979
			7.90545	0.269268
			7.94205	0.38744
			7.97865	0.499275
			8.01525	0.604591
			8.05185	0.703225
			8.08845	0.795018
			8.12505	0.879796
			8.16165	0.957356
			8.19825	1.02746
			8.23485	1.08983
			8.27145	1.14413
			8.30805	1.19
			8.34465	1.22702
			8.38125	1.25478
			8.41785	1.27282
			8.45444	1.2807
			8.49104	1.27802
			8.52764	1.2644
			8.56424	1.23955
			8.60084	1.20327
			8.63744	1.15546
			8.67404	1.09616
			8.71064	1.02556
			8.74724	0.944014
			8.78384	0.852045
			8.82044	0.750354
			8.85704	0.639819
			8.89364	0.521487
			8.93024	0.396567
			8.96684	0.266411
			9.00343	0.132493
			9.04003	0.00361543
			9.07663	0.140274
			9.11323	0.275809
			9.14983	0.408544
			9.18643	0.536838
			9.22303	0.659118
			9.25963	0.773921
			9.29623	0.879919
			9.33283	0.975953
			9.36943	1.06106
			9.40603	1.13449
			9.44263	1.19574
			9.47923	1.24453
			9.51582	1.28084
			9.55242	1.30489
			9.58902	1.31716
			9.62562	1.31833
			9.66222	1.30929
			9.69882	1.29112
			9.73542	1.26504
			9.77202	1.23238
			9.80862	1.19456
			9.84522	1.15306
			9.88182	1.10932
			9.91842	1.0648
			9.95502	1.02084
			9.99162	0.97872
			10.0282	0.939555
			10.0648	0.904314
			10.1014	0.873781
			10.138	0.848542
			10.1746	0.828973
			10.2112	0.815241
			10.2478	0.807296
			10.2844	0.80489
			10.321	0.80758
			10.3576	0.814751
			10.3942	0.825636
			10.4308	0.839342
			10.4674	0.854882
			10.504	0.8712
			10.5406	0.887208
			10.5772	0.901813
			10.6138	0.913955
			10.6504	0.922628
			10.687	0.926915
			10.7236	0.926007
			10.7602	0.919229
			10.7968	0.90605
			10.8334	0.8861
			10.87	0.859177
			10.9066	0.825251
			10.9432	0.784461
			10.9798	0.737111
			11.0164	0.68366
			11.053	0.624714
			11.0896	0.561002
			11.1262	0.493369
			11.1628	0.422748
			11.1994	0.350145
			11.236	0.276615
			11.2726	0.203244
			11.3092	0.131129
			11.3458	0.0613567
			11.3824	0.00501161
			11.419	0.0669557
			11.4556	0.12351
			11.4922	0.173775
			11.5288	0.216925
			11.5654	0.252217
			11.602	0.278994
			11.6386	0.296688
			11.6752	0.304821
			11.7118	0.303008
			11.7484	0.290953
			11.785	0.26845
			11.8216	0.235378
			11.8582	0.191705
			11.8948	0.13748
			11.9314	0.0728384
			11.968	0.00200406
			12.0046	0.086748
			12.0412	0.181011
			12.0778	0.284327
			12.1144	0.396143
			12.151	0.51582
			12.1876	0.642632
			12.2242	0.775762
			12.2608	0.914306
			12.2974	1.05727
			12.334	1.20358
			12.3706	1.35208
			12.4072	1.50154
			12.4438	1.65066
			12.4804	1.79809
			12.517	1.94244
			12.5536	2.08228
			12.5902	2.21621
			12.6268	2.34279
			12.6634	2.46064
			12.7	2.56843
			12.7366	2.66491
			12.7732	2.74891
			12.8098	2.81941
			12.8464	2.87549
			12.883	2.91644
			12.9196	2.94167
			12.9562	2.95084
			12.9928	2.94376
			13.0294	2.92047
			13.066	2.88123
			13.1026	2.82648
			13.1392	2.75688
			13.1758	2.67327
			13.2124	2.57668
			13.249	2.46829
			13.2856	2.34939
			13.3222	2.2214
			13.3588	2.08584
			13.3954	1.94423
			13.432	1.79815
			13.4686	1.64916
			13.5052	1.49878
			13.5418	1.34845
			13.5784	1.19954
			13.6149	1.05328
			13.6515	0.910788
			13.6881	0.773017
			13.7247	0.640767
			13.7613	0.514672
			13.7979	0.395202
			13.8345	0.282664
			13.8711	0.177213
			13.9077	0.0788646
			13.9443	0.0124873
			13.9809	0.0970534
			14.0175	0.175125
			14.0541	0.24705
			14.0907	0.313211
			14.1273	0.373998
			14.1639	0.429787
			14.2005	0.480918
			14.2371	0.527677
			14.2737	0.57028
			14.3103	0.608859
			14.3469	0.643459
			14.3835	0.674031
			14.4201	0.700437
			14.4567	0.722452
			14.4933	0.739779
			14.5299	0.752061
			14.5665	0.758902
			14.6031	0.759884
			14.6397	0.754596
			14.6763	0.742653
			14.7129	0.723724
			14.7495	0.697558
			14.7861	0.664004
			14.8227	0.623037
			14.8593	0.574768
			14.8959	0.519468
			14.9325	0.457569
			14.9691	0.389674
			15.0057	0.316554
			15.0423	0.239144
			15.0789	0.158531
			15.1155	0.0759355
			15.1521	0.00730649
			15.1887	0.089771
			15.2253	0.169975
			15.2619	0.246407
			15.2985	0.317564
			15.3351	0.381983
			15.3717	0.438278
			15.4083	0.485173
			15.4449	0.521533
			15.4815	0.546392
			15.5181	0.558983
			15.5547	0.558749
			15.5913	0.545364
			15.6279	0.518743
			15.6645	0.47904
			15.7011	0.426649
			15.7377	0.362193
			15.7743	0.286511
			15.8109	0.200637
			15.8475	0.105776
			15.8841	0.00327481
			15.9207	0.105409
			15.9573	0.218742
			15.9939	0.335147
			16.0305	0.453041
			16.0671	0.570868
			16.1037	0.687131
			16.1403	0.800421
			16.1769	0.909445
			16.2135	1.01304
			16.2501	1.11021
			16.2867	1.20011
			16.3233	1.28207
			16.3599	1.35558
			16.3965	1.42033
			16.4331	1.47612
			16.4697	1.52294
			16.5063	1.56089
			16.5429	1.59016
			16.5795	1.61106
			16.6161	1.62393
			16.6527	1.62918
			16.6893	1.6272
			16.7259	1.61841
			16.7625	1.60318
			16.7991	1.58184
			16.8357	1.55469
			16.8723	1.52193
			16.9089	1.48374
			16.9455	1.44019
			16.9821	1.39132
			17.0187	1.3371
			17.0553	1.27747
			17.0919	1.21234
			17.1285	1.14163
			17.1651	1.06527
			17.2017	0.983208
			17.2383	0.895478
			17.2749	0.80218
			17.3115	0.703511
			17.3481	0.599786
			17.3847	0.491442
			17.4213	0.379052
			17.4579	0.263326
			17.4945	0.145111
			17.5311	0.0253817
			17.5677	0.0947683
			17.6043	0.214146
			17.6409	0.331481
			17.6775	0.445448
			17.7141	0.554703
			17.7507	0.657908
			17.7873	0.753771
			17.8239	0.841077
			17.8605	0.918725
			17.8971	0.985759
			17.9337	1.0414
			17.9703	1.08506
			18.0069	1.11639
			18.0435	1.13528
			18.0801	1.14186
			18.1167	1.13651
			18.1533	1.11989
			18.1899	1.09288
			18.2265	1.05658
			18.2631	1.0123
			18.2997	0.961528
			18.3363	0.905879
			18.3729	0.847071
			18.4095	0.786877
			18.4461	0.727084
			18.4827	0.669444
			18.5193	0.615631
			18.5559	0.567197
			18.5925	0.525532
			18.6291	0.491827
			18.6657	0.467043
			18.7023	0.451886

## Sheet: 2c
distance (um)	agar	oil
0	1.01449	-0.0227743
0.44	0.933747	0.0476189
0.88	0.995859	0.00207036
1.32	1.02484	0.00621109
1.76	0.861284	0.140787
2.2	0.571429	0.428571
2.64	0.285714	0.745342
3.08	0.0724638	0.921325
3.52	0.00207036	0.995859
3.96	0.00207036	1.00414

## Sheet: 2d
Frequency (GHz)	x=-0.66	x=-0.22	x=0.22	x=0.66
0	-523.848	-485.971	-462.872	-421.375
0.0365993	-515.274	-477.445	-454.733	-414.609
0.0731986	-489.706	-452.023	-430.475	-394.436
0.109798	-447.595	-410.171	-390.567	-361.233
0.146397	-389.684	-352.655	-335.778	-315.616
0.182997	-316.983	-280.519	-267.157	-258.427
0.219596	-230.749	-195.062	-186.006	-190.716
0.256195	-132.453	-97.8021	-93.8515	-113.709
0.292795	-23.7411	9.55387	7.59829	-28.7845
0.329394	93.6018	125.157	116.493	62.5602
0.365993	217.7	247.06	230.885	158.746
0.402593	346.63	373.26	348.779	258.149
0.439192	478.466	501.751	468.178	359.136
0.475791	611.329	630.565	587.129	460.104
0.512391	743.426	757.82	703.772	559.515
0.54899	873.093	881.762	816.381	655.929
0.585589	998.83	1000.8	923.399	748.037
0.622189	1119.33	1113.54	1023.48	834.684
0.658788	1233.52	1218.81	1115.49	914.895
0.695387	1340.55	1315.69	1198.57	987.892
0.731986	1439.83	1403.51	1272.11	1053.1
0.768586	1531.02	1481.87	1335.79	1110.16
0.805185	1614.05	1550.63	1389.52	1158.94
0.841784	1689.08	1609.91	1433.5	1199.49
0.878384	1756.5	1660.06	1468.17	1232.08
0.914983	1816.92	1701.66	1494.18	1257.15
0.951582	1871.1	1735.5	1512.38	1275.32
0.988182	1919.97	1762.49	1523.78	1287.34
1.02478	1964.56	1783.7	1529.53	1294.07
1.06138	2005.99	1800.3	1530.83	1296.47
1.09798	2045.38	1813.48	1528.97	1295.53
1.13458	2083.86	1824.47	1525.21	1292.28
1.17118	2122.53	1834.45	1520.8	1287.73
1.20778	2162.39	1844.55	1516.91	1282.88
1.24438	2204.31	1855.82	1514.62	1278.63
1.28098	2249.05	1869.15	1514.84	1275.82
1.31758	2297.18	1885.3	1518.36	1275.16
1.35418	2349.07	1904.85	1525.78	1277.25
1.39077	2404.92	1928.19	1537.49	1282.53
1.42737	2464.7	1955.51	1553.68	1291.3
1.46397	2528.18	1986.82	1574.37	1303.71
1.50057	2594.91	2021.91	1599.34	1319.76
1.53717	2664.27	2060.39	1628.2	1339.3
1.57377	2735.46	2101.72	1660.41	1362.03
1.61037	2807.54	2145.18	1695.26	1387.55
1.64697	2879.43	2189.95	1731.91	1415.35
1.68357	2949.96	2235.08	1769.45	1444.83
1.72017	3017.92	2279.58	1806.89	1475.32
1.75677	3082.05	2322.42	1843.24	1506.12
1.79337	3141.12	2362.56	1877.47	1536.52
1.82997	3193.95	2398.98	1908.63	1565.82
1.86657	3239.4	2430.75	1935.83	1593.33
1.90316	3276.49	2457	1958.27	1618.46
1.93976	3304.35	2476.99	1975.28	1640.66
1.97636	3322.27	2490.13	1986.34	1659.49
2.01296	3329.74	2495.98	1991.09	1674.62
2.04956	3326.41	2494.26	1989.35	1685.83
2.08616	3312.17	2484.89	1981.12	1693.04
2.12276	3287.1	2467.94	1966.58	1696.29
2.15936	3251.48	2443.71	1946.11	1695.76
2.19596	3205.78	2412.64	1920.22	1691.74
2.23256	3150.68	2375.33	1889.61	1684.64
2.26916	3086.99	2332.55	1855.11	1674.99
2.30576	3015.7	2285.17	1817.65	1663.39
2.34236	2937.89	2234.19	1778.26	1650.53
2.37896	2854.76	2180.65	1738.02	1637.13
2.41556	2767.56	2125.67	1698.06	1623.96
2.45215	2677.56	2070.39	1659.48	1611.8
2.48875	2586.06	2015.92	1623.39	1601.41
2.52535	2494.32	1963.36	1590.8	1593.52
2.56195	2403.56	1913.72	1562.67	1588.82
2.59855	2314.91	1867.95	1539.83	1587.92
2.63515	2229.4	1826.88	1523	1591.34
2.67175	2147.96	1791.23	1512.74	1599.5
2.70835	2071.38	1761.56	1509.46	1612.72
2.74495	2000.28	1738.3	1513.41	1631.19
2.78155	1935.16	1721.72	1524.65	1654.98
2.81815	1876.36	1711.92	1543.1	1684.04
2.85475	1824.06	1708.86	1568.51	1718.17
2.89135	1778.31	1712.37	1600.45	1757.09
2.92795	1739	1722.11	1638.4	1800.39
2.96455	1705.91	1737.62	1681.67	1847.56
3.00114	1678.73	1758.37	1729.5	1898.01
3.03774	1657.01	1783.69	1781.03	1951.07
3.07434	1640.28	1812.86	1835.34	2006.01
3.11094	1627.99	1845.12	1891.49	2062.09
3.14754	1619.54	1879.67	1948.5	2118.5
3.18414	1614.35	1915.7	2005.42	2174.46
3.22074	1611.82	1952.4	2061.33	2229.2
3.25734	1611.38	1989	2115.35	2281.95
3.29394	1612.47	2024.79	2166.66	2332.01
3.33054	1614.6	2059.07	2214.53	2378.7
3.36714	1617.33	2091.26	2258.32	2421.44
3.40374	1620.28	2120.83	2297.48	2459.7
3.44034	1623.13	2147.33	2331.58	2493.02
3.47694	1625.62	2170.4	2360.29	2521.05
3.51354	1627.57	2189.78	2383.36	2543.48
3.55013	1628.85	2205.27	2400.67	2560.12
3.58673	1629.38	2216.77	2412.17	2570.83
3.62333	1629.15	2224.23	2417.89	2575.57
3.65993	1628.14	2227.68	2417.96	2574.35
3.69653	1626.41	2227.19	2412.54	2567.25
3.73313	1623.98	2222.89	2401.85	2554.4
3.76973	1620.92	2214.92	2386.13	2535.97
3.80633	1617.27	2203.46	2365.65	2512.18
3.84293	1613.06	2188.69	2340.69	2483.27
3.87953	1608.29	2170.8	2311.54	2449.49
3.91613	1602.94	2149.97	2278.45	2411.11
3.95273	1596.96	2126.36	2241.67	2368.41
3.98933	1590.24	2100.12	2201.42	2321.66
4.02593	1582.65	2071.39	2157.9	2271.14
4.06253	1574.03	2040.26	2111.28	2217.11
4.09912	1564.17	2006.81	2061.69	2159.81
4.13572	1552.84	1971.11	2009.25	2099.49
4.17232	1539.8	1933.2	1954.05	2036.39
4.20892	1524.79	1893.11	1896.16	1970.72
4.24552	1507.55	1850.85	1835.66	1902.72
4.28212	1487.83	1806.45	1772.62	1832.59
4.31872	1465.4	1759.94	1707.11	1760.56
4.35532	1440.05	1711.35	1639.23	1686.85
4.39192	1411.63	1660.75	1569.1	1611.7
4.42852	1380.03	1608.2	1496.88	1535.34
4.46512	1345.18	1553.83	1422.74	1458.06
4.50172	1307.11	1497.77	1346.92	1380.11
4.53832	1265.87	1440.21	1269.69	1301.81
4.57492	1221.61	1381.37	1191.39	1223.47
4.61151	1174.55	1321.5	1112.36	1145.44
4.64811	1124.96	1260.89	1033.03	1068.06
4.68471	1073.17	1199.86	953.829	991.702
4.72131	1019.59	1138.75	875.246	916.753
4.75791	964.657	1077.93	797.776	843.597
4.79451	908.851	1017.78	721.933	772.616
4.83111	852.679	958.671	648.231	704.191
4.86771	796.666	900.98	577.179	638.684
4.90431	741.335	845.066	509.263	576.439
4.94091	687.202	791.265	444.938	517.772
4.97751	634.758	739.88	384.617	462.961
5.01411	584.46	691.174	328.658	412.244
5.05071	536.721	645.36	277.357	365.813
5.08731	491.897	602.602	230.942	323.805
5.12391	450.283	563.005	189.563	286.302
5.1605	412.102	526.615	153.29	253.328
5.1971	377.508	493.416	122.112	224.847
5.2337	346.578	463.334	95.9366	200.762
5.2703	319.316	436.24	74.5931	180.921
5.3069	295.654	411.952	57.8366	165.114
5.3435	275.455	390.241	45.3551	153.085
5.3801	258.526	370.842	36.7784	144.529
5.4167	244.617	353.462	31.6878	139.108
5.4533	233.438	337.785	29.6281	136.45
5.4899	224.666	323.487	30.1194	136.166
