# Supplementary material for: Full-field Brillouin microscopy based on an imaging Fourier-transform spectrometer
Source: Nat Photonics. 2025 Feb 20;19(5):494–501. doi: 10.1038/s41566-025-01619-y (PMC12058527; doi:10.1038/s41566-025-01619-y)
Supplement: Supplementary file 4 — Experimental datapoints shown as stars in Fig. 3a,b. [file 41566_2025_1619_MOESM4_ESM.xlsx]

## Sheet: Sheet1
Number of photons	Brillouin shift precision (MHz)	Brillouin width precision (MHz)
48.02	93	143
104.86	59	97
229.32	42	72
423.36	30	54
831.04	22	42
